# Supplementary material for: The complete plastome and phylogenetic analysis of Zingiber ottensii Valeton
Source: Mitochondrial DNA B Resour. 2026 Feb 10;11(3):398–403. doi: 10.1080/23802359.2026.2622800 (PMC12895869; doi:10.1080/23802359.2026.2622800)
Supplement: Figure.zip [file TMDN_A_2622800_SM7998.zip]

Archive with 7 entries (6 files):
- Figure/
- Figure/Figure 1.png
- Figure/Figure 2.jpg
- Figure/Figure 3.jpg
- Figure/Figure S1.jpg
- Figure/Figure S2.jpg
- Figure/Figure S3.jpg
