# Supplementary material for: The complete plastome and phylogenetic analysis of Zingiber ottensii Valeton
Source: Mitochondrial DNA B Resour. 2026 Feb 10;11(3):398–403. doi: 10.1080/23802359.2026.2622800 (PMC12895869; doi:10.1080/23802359.2026.2622800)
Supplement: Supplementary File 2.xlsx [file TMDN_A_2622800_SM7997.xlsx]

## Sheet: Sheet1
Description of sample	Library type	Library number	Barcode sequence
yunnan031-1	WGS_300_500bp	GPL2501070008	CGGATATGCT
